# Supplementary material for: Energy saving strategy of cloud data computing based on convolutional neural network and policy gradient algorithm
Source: PLoS One. 2022 Dec 30;17(12):e0279649. doi: 10.1371/journal.pone.0279649 (PMC9803140; doi:10.1371/journal.pone.0279649)
Supplement: S1 Data — (ZIP) [file pone.0279649.s001.zip]

Archive with 13 entries (12 files):
- Data/
- Data/data.xlsx
- Data/Figure1.vsdx
- Data/Figure2.vsdx
- Data/Figure3.vsdx
- Data/Figure4.vsdx
- Data/Figure5.vsdx
- Data/Figure6.vsdx
- Data/Figure7(A).opju
- Data/Figure7(B).opju
- Data/Figure8(A).opju
- Data/Figure8(B).opju
- Data/Figure8(C).opju
