# Supplementary material for: Energy saving strategy of cloud data computing based on convolutional neural network and policy gradient algorithm
Source: PLoS One. 2022 Dec 30;17(12):e0279649. doi: 10.1371/journal.pone.0279649 (PMC9803140; doi:10.1371/journal.pone.0279649)
Supplement: S1 Data — (ZIP) [file pone.0279649.s001.zip › Data/data.xlsx]

## Sheet: Figure7
Scene settings	ecoCloud	CNN	Elman
			A	PMs=100,VMs=100	50.7217	34.244	45.244
				PMs=100,VMs=150	74.0505	52.594	66.1416
				PMs=150,VMs=100	48.2157	35.0701	45.2463
			B	Scene settings	ecoCloud	CNN	Elman
				PMs=100,VMs=100	75	727	916
				PMs=100,VMs=150	807	1096	1171
				PMs=150,VMs=100	570	1469	1509

## Sheet: Figure8
A	Number of submissions (unit: 1000 times)	Random	Earliest	RR	DQN	DDPG		B	Number of submissions (unit: 1000 times)	Random	Earliest	RR	DQN	DDPG		C	Number of submissions (unit: 1000 times)	Random	Earliest	RR	DQN	DDPG
	1	127.691	137.229	147.253	107.15	154.59			1	113.071	127.22	140.913	102.401	136.734			1	96.141	110.385	125.493	77.5803	120.744
	2	127.195	136.242	147.001	134.53	152.871			2	114.021	127.245	141.396	119.357	138.149			2	97.6577	110.824	125.068	83.4131	115.787
	3	126.697	136.722	147.483	140.146	155.553			3	112.887	125.876	138.636	122.627	141.185			3	96.3709	110.832	124.862	97.8805	127.02
	4	127.666	135.737	147.475	141.361	156.767			4	109.896	125.9	139.817	127.755	142.135			4	96.3785	111.271	125.082	110.406	127.672
	5	124.724	136.951	147.222	139.641	157.247			5	112.932	126.156	138.454	127.544	141.699			5	94.8742	109.982	125.306	112.357	126.384
	6	127.407	136.942	147.213	140.121	156.995			6	112.03	127.572	140.793	129.656	143.808			6	97.472	112.147	125.96	114.955	127.471
	7	128.133	137.425	147.695	139.381	155.519			7	112.513	127.129	139.656	130.379	142.445			7	94.8883	110.645	125.537	116.471	126.833
	8	126.411	137.416	147.687	140.838	156.49			8	109.984	127.615	138.519	129.935	142.927			8	94.897	109.572	125.113	116.479	127.054
	9	128.849	139.364	148.167	141.074	157.705			9	110.243	126.713	139.469	130.886	143.184			9	97.4925	113.68	125.981	117.567	127.061
	10	126.396	135.933	146.692	139.111	155.006			10	110.031	126.271	138.796	128.823	142.973			10	95.7735	110.019	125.128	116.709	124.478
	11	128.343	137.391	147.907	139.348	157.199			11	111.911	125.831	138.589	127.222	140.683			11	97.94	111.321	125.999	114.989	126.643
	12	126.624	136.161	147.165	138.117	155.967			12	109.383	126.783	137.454	128.639	142.327			12	93.8454	109.818	124.926	116.075	123.845
	13	127.594	138.353	147.646	139.331	155.227			13	108.941	125.88	138.406	127.732	142.348			13	96.2266	110.471	124.716	116.3	125.796
	14	126.607	137.123	146.904	138.344	155.707			14	111.75	127.986	138.891	129.147	141.44			14	93.8604	110.912	125.153	116.738	125.806
	15	128.311	137.359	148.119	141.271	156.432			15	112.701	127.55	140.997	130.8	144.248			15	96.6734	111.565	126.026	116.745	126.244
	16	127.08	137.351	147.132	138.816	155.936			16	113.884	127.568	139.865	128.732	142.882			16	96.2491	111.789	123.873	117.399	126.681
	17	125.36	134.652	147.369	139.054	154.704			17	112.049	127.593	139.422	129.912	143.134			17	96.6875	111.58	125.177	118.053	127.767
	18	127.553	136.356	147.604	139.291	155.92			18	113.701	127.617	138.979	130.634	144.55			18	93.241	109.646	125.183	114.607	126.047
	19	128.523	136.103	147.107	138.548	155.178			19	114.881	127.87	141.329	129.726	145.042			19	95.1908	110.733	125.406	117.638	127.353
	20	125.335	136.829	146.367	139.274	154.925			20	114.907	128.59	141.813	130.445	143.903			20	98.0047	113.112	124.766	119.372	127.142
	21	127.283	136.088	147.825	138.043	154.672			21	113.768	127.226	140.214	129.542	142.765			21	96.4998	110.098	125.421	115.925	127.15
	22	127.032	137.057	146.837	139.501	155.887			22	112.163	127.013	140.233	129.797	142.553			22	95.8614	110.536	124.997	117.011	126.94
	23	127.024	136.317	147.32	139.983	154.9			23	114.051	127.966	137.244	129.361	142.812			23	94.789	112.27	125.004	117.019	127.81
	24	128.483	135.574	147.556	139.241	154.646			24	112.215	127.062	138.89	129.144	142.608			24	95.8746	110.983	124.364	114.867	126.953
	25	125.539	136.054	146.57	137.277	153.418			25	112.47	126.39	137.987	130.564	143.787			25	95.0194	111.42	125.449	116.602	127.178
	26	124.797	137.269	147.05	138.49	155.61			26	114.115	129.194	141.721	130.818	143.109			26	96.3232	112.291	125.241	117.041	128.478
	27	124.789	135.305	146.064	137.505	154.623			27	111.584	126.204	138.725	130.614	142.439			27	96.9786	109.71	124.599	116.832	127.191
	28	126.982	137.008	147.279	139.451	155.591			28	111.608	127.154	138.29	129.475	141.997			28	96.7677	111.227	125.903	116.407	126.335
	29	128.441	136.266	147.026	138.222	154.853			29	113.957	127.175	139.244	128.572	142.954			29	94.184	109.076	124.4	115.119	124.615
	30	125.989	136.258	147.018	137.726	153.866			30	110.961	127.668	141.113	129.055	144.131			30	95.4845	109.73	124.406	116.635	126.134
		126.962	136.695	147.258	138.006	155.467				112.287	127.134	139.528	127.976	142.498				95.9216	110.921	125.151	113.173	126.087
